# Supplementary material for: Vine Shoots as a Source of Trans-Resveratrol and ε-Viniferin: A Study of 23 Italian Varieties
Source: Foods. 2022 Feb 15;11(4):553. doi: 10.3390/foods11040553 (PMC8871016; doi:10.3390/foods11040553)
Supplement: Supplementary file 1 [file foods-11-00553-s001.zip]

Archive with 1 entries (1 files):
- foods-1535546-supplementary.pdf
